# Supplementary material for: ERα36 Promotes MDR1-Mediated Adriamycin Resistance via Non-Genomic Signaling in Triple-Negative Breast Cancer
Source: Int J Mol Sci. 2025 Jul 25;26(15):7200. doi: 10.3390/ijms26157200 (PMC12346883; doi:10.3390/ijms26157200)
Supplement: Supplementary file 1 [file ijms-26-07200-s001.zip]

Archive with 1 entries (1 files):
- ijms-3766575-supplementary.pdf
